# Supplementary material for: HER2 in Metastatic Colorectal Cancer: Pathology, Somatic Alterations, and Perspectives for Novel Therapeutic Schemes
Source: Life (Basel). 2022 Sep 9;12(9):1403. doi: 10.3390/life12091403 (PMC9502498; doi:10.3390/life12091403)
Supplement: Supplementary file 1 [file life-12-01403-s001.zip]

Archive with 1 entries (1 files):
- life-1895537-supplementary.pdf
